# Supplementary material for: The PIWI protein Aubergine recruits eIF3 to activate translation in the germ plasm
Source: Cell Res. 2020 Mar 4;30(5):421–35. doi: 10.1038/s41422-020-0294-9 (PMC7196074; doi:10.1038/s41422-020-0294-9)
Supplement: Supplementary file 7 — Supplementary information, Table S1 [file 41422_2020_294_MOESM7_ESM.xlsx]

## Sheet: GFP-Aub IP vs GFP IP
Table S1 Aub interactors in wt and osk- embryos
GFP-Aub IP vs GFP IP
Gene symbol	log2 Fold Change	p-value	FDR
aub	6.771617	0.000049	0.000000
tud	6.743090	0.000098	0.000000
RpL21	2.349890	0.000147	0.000000
RpS27	1.979123	0.000196	0.000000
CG7878	2.999841	0.000245	0.000000
RpS18	2.342768	0.000345	0.000000
rig	2.210648	0.000394	0.000000
RpL12	1.570294	0.000443	0.000000
pAbp	1.878238	0.000492	0.000000
RpL26	2.176515	0.000590	0.000000
RpS10b	1.843045	0.000639	0.000000
larp	2.069188	0.000688	0.000000
RpL14	1.980997	0.000786	0.000000
RpLP1	1.616153	0.000884	0.000000
rump	1.747963	0.000933	0.000000
RpS4	2.228837	0.001031	0.000000
RpS8	1.625117	0.001080	0.000000
Pdcd4	1.457400	0.001178	0.000000
RpL9	1.381285	0.001325	0.000000
RpL10Ab	1.445936	0.001374	0.000000
fmt	1.789663	0.001423	0.000000
RpL30	1.393120	0.001472	0.000000
RpL3	1.462320	0.001570	0.000000
RpL19	1.631168	0.001619	0.000000
nop5	1.370438	0.001668	0.000000
RpS15Aa	1.370940	0.001766	0.000000
CCT5	1.058810	0.002013	0.000000
BicC	1.320523	0.002161	0.000000
RpS25	1.363983	0.002209	0.000000
RpLP2	1.265453	0.002258	0.000000
Fkbp59	2.119281	0.002307	0.000000
RpL13	1.335057	0.002356	0.000000
Nup133	1.502576	0.002506	0.000000
RpL8	1.394107	0.002555	0.000000
RpL23A	1.392733	0.002751	0.000000
tral	1.176082	0.002993	0.000000
RpL4	1.508097	0.003094	0.000000
RpL18A	1.312431	0.003191	0.000000
CG7546	2.069178	0.003440	0.000000
RpL28	1.266280	0.003489	0.000000
RpS20	0.977946	0.003930	0.000000
RpS15	1.363667	0.003979	0.000000
RpL5	1.221383	0.004270	0.000000
RpL7	1.040593	0.004319	0.000000
RpS9	1.419663	0.004368	0.000000
CG4679	1.126047	0.004466	0.000000
Nop56	1.435715	0.004662	0.000000
CG13850	1.718424	0.004857	0.000000
RpL27	1.448693	0.005251	0.000000
RpS2	1.303765	0.005401	0.000000
vret	1.272481	0.005696	0.000000
su(f)	1.530364	0.005996	0.000000
RpLP0	0.972897	0.006288	0.000000
PpV	1.337824	0.006435	0.000000
RpL35A	1.317387	0.006582	0.000000
RpS16	1.017941	0.006969	0.000000
Imp	1.028204	0.007066	0.000000
Naa15-16	1.672029	0.007362	0.000000
cup	1.073914	0.007553	0.000000
RpS3	0.959641	0.007602	0.000000
CG10077	1.178514	0.008036	0.000000
l(3)72Ab	1.253585	0.008134	0.000000
csul	1.845746	0.008721	0.000000
RpL31	0.981646	0.009362	0.000000
Fib	1.014319	0.009947	0.000000
RpS13	1.391483	0.010142	0.000000
RpL15	0.956364	0.010919	0.000000
smid	1.083976	0.011504	0.000000
Lam	1.059729	0.012625	0.000000
eIF3d1	1.222899	0.013593	0.000000
RpL11	0.967023	0.013786	0.000000
RpL27A	1.249660	0.015035	0.007407
RpS19a	0.854670	0.016977	0.007407
RpS7	0.828405	0.017707	0.007407
RpS17	1.140116	0.018483	0.007407
128up	1.026215	0.019561	0.007407
nudC	1.130093	0.021239	0.014388
RpS3A	0.747144	0.021720	0.014388
eIF3k	0.801815	0.022259	0.014388
Klp10A	0.706571	0.023235	0.020690
CG9547	1.045186	0.024716	0.020690
eIF4E1	1.017040	0.027627	0.025974
yip2	0.798322	0.027873	0.025974
bel	0.737229	0.028074	0.025974
CG4901	0.906930	0.028123	0.025974
mts	1.091850	0.029144	0.025974
Nup98-96	0.800935	0.030369	0.025974
RpL34b	1.033795	0.031149	0.025974
RanGAP	0.803181	0.031293	0.025974
sta	0.577106	0.031634	0.032051
Vha36-1	0.898346	0.033560	0.032051
Grip91	0.732261	0.035069	0.036585
eIF3b	0.581554	0.035462	0.036585
CCT2	0.760049	0.035562	0.036585
Nap1	0.680791	0.036443	0.036585
CG10602	0.993044	0.037407	0.036585
eIF2gamma	0.639709	0.038085	0.041176
pont	0.535431	0.038997	0.041176
UGP	0.630952	0.040112	0.041176
CG10932	0.609765	0.041265	0.041176
Upf1	0.774124	0.042710	0.041176
Yp1	0.810456	0.042759	0.041176
Eb1	1.188548	0.044010	0.045455
RpL22	0.650242	0.044499	0.045455
Grip84	0.486455	0.045194	0.045455
RpL7A	0.853221	0.046212	0.050562
ctp	0.609179	0.046745	0.050562

## Sheet: GFP-Aub IP vs GFP IP in osk-
Table S1 Aub interactors in wt and osk- embryos
GFP-Aub IP vs GFP IP in osk-
Gene symbol	log2 Fold Change	p-value	FDR
aub	7.111692	0.000049	0.000000
tud	7.679675	0.000098	0.000000
CG7878	3.376617	0.000147	0.000000
rig	2.511080	0.000196	0.000000
larp	2.555591	0.000294	0.000000
RpS18	2.666127	0.000343	0.000000
pAbp	2.101673	0.000392	0.000000
RpLP2	1.686420	0.000441	0.000000
RpL19	2.136374	0.000490	0.000000
RpLP1	1.714353	0.000539	0.000000
RpL14	2.287850	0.000588	0.000000
RpS27	2.022247	0.000637	0.000000
RpS10b	1.928391	0.000735	0.000000
RpL9	1.608724	0.000784	0.000000
CG4679	1.317936	0.000833	0.000000
RpS8	2.001502	0.000882	0.000000
RpL21	2.292368	0.000931	0.000000
RpL26	2.195286	0.001031	0.000000
RpL30	1.582380	0.001080	0.000000
Imp	1.629299	0.001129	0.000000
RpL13	1.763026	0.001226	0.000000
RpL10Ab	1.679633	0.001275	0.000000
RpS4	1.955644	0.001324	0.000000
RpL23A	1.745836	0.001373	0.000000
RpL12	1.529020	0.001422	0.000000
RpS25	1.754823	0.001572	0.000000
RpL4	1.741466	0.001621	0.000000
RpS9	1.823546	0.001670	0.000000
fmt	1.796160	0.001821	0.000000
RpS15Aa	1.591719	0.001870	0.000000
tral	1.471529	0.001967	0.000000
RpL18A	1.624550	0.002016	0.000000
RpL28	1.524308	0.002065	0.000000
RpS2	1.733715	0.002114	0.000000
RpL3	1.586320	0.002163	0.000000
Yp1	1.434676	0.002263	0.000000
csul	1.945026	0.002312	0.000000
rump	1.501683	0.002410	0.000000
RpS15	1.596161	0.002459	0.000000
RpL5	1.433705	0.002557	0.000000
RpL27A	1.826574	0.002606	0.000000
Yp2	1.440234	0.002655	0.000000
RpL15	1.499054	0.002704	0.000000
vret	1.681966	0.002802	0.000000
RpLP0	1.167219	0.003146	0.000000
nop5	1.165057	0.003242	0.000000
RpS20	1.303812	0.003291	0.000000
l(3)72Ab	1.290373	0.003387	0.000000
RpL35A	1.578358	0.003683	0.000000
RpL27	1.609304	0.003732	0.000000
RpS16	1.308008	0.003831	0.000000
RpL7	1.196048	0.003926	0.000000
eIF3d1	1.497385	0.004071	0.000000
RpS3	1.143911	0.004120	0.000000
bel	1.034225	0.004610	0.000000
CCT5	0.884836	0.004708	0.000000
RpL34b	1.746490	0.004806	0.000000
BicC	1.262481	0.004903	0.000000
RpS19a	1.258629	0.005053	0.000000
CG7546	1.791744	0.005150	0.000000
egl	0.955981	0.005297	0.000000
Yp3	1.287101	0.005545	0.000000
RpL31	1.131663	0.005594	0.000000
RpL7A	1.308200	0.006087	0.000000
RpL11	1.194416	0.006184	0.000000
RpL8	1.464242	0.006430	0.000000
SF2	1.305371	0.006816	0.010204
sta	0.880647	0.007013	0.010204
Fib	1.054720	0.007160	0.010204
cup	1.017073	0.007304	0.010204
PpV	1.335629	0.007742	0.010204
Klp10A	0.827418	0.008580	0.010204
eIF4E1	1.330324	0.009401	0.010204
RpS17	1.289574	0.009498	0.010204
Fkbp59	1.358870	0.009743	0.010204
Naa15-16	1.569205	0.010434	0.019608
Smn	1.045054	0.010727	0.019608
RpS13	1.337539	0.010828	0.027273
Nop56	1.129820	0.011411	0.027273
RpS3A	0.930093	0.011707	0.027273
CG9547	1.086360	0.012532	0.027273
eIF3k	0.876176	0.013408	0.027273
UGP	0.975405	0.015404	0.035088
lig	0.878649	0.016040	0.035088
RpL13A	1.102453	0.016858	0.047244
Nup133	1.175446	0.017157	0.047244
RpS7	0.868052	0.018910	0.047244
eIF3b	0.734447	0.019298	0.047244
Grip91	0.941889	0.019545	0.047244
RpL18	1.422526	0.022538	0.053435
RpL22	0.914572	0.022587	0.053435
ctp	0.758107	0.026172	0.058824
rin	0.950678	0.026714	0.063380
His2B:CG17949	0.935077	0.030625	0.074324
Tor	0.788822	0.031983	0.077922
CG3107	0.717337	0.032081	0.077922
RpL6	1.005398	0.032470	0.077922
Lam	0.804117	0.034908	0.077922
Grip84	0.590628	0.038706	0.101266
UQCR-C1	0.642293	0.041866	0.104938
Pdcd4	0.640628	0.042441	0.106509
